# Supplementary material for: Effectiveness of Digital Mental Health Interventions for Children and Adolescents
Source: Children (Basel). 2025 Mar 12;12(3):353. doi: 10.3390/children12030353 (PMC11941436; doi:10.3390/children12030353)
Supplement: Supplementary file 1 [file children-12-00353-s001.zip]

Archive with 1 entries (1 files):
- children-3506039-supplementary.docx
